# Supplementary material for: Design of an epitope‐based peptide vaccine against Cryptococcus neoformans
Source: FEBS Open Bio. 2024 Jul 17;14(9):1471–89. doi: 10.1002/2211-5463.13858 (PMC11492362; doi:10.1002/2211-5463.13858)
Supplement: Supplementary file 1 — Appendix S1. 39 sequences of MP88 (378 aa) retrieved from NCBI including reference sequence. [file FEB4-14-1471-s002.txt]

Appendix S1: 39 sequences of MP88 (378 aa) retrieved from NCBI including reference sequence.

>XP_012046953.1 immunoreactive mannoprotein MP88 [Cryptococcus neoformans var. grubii H99]
MISKVAVGAAAALMAGVANVNAQVTATGTMGPTNPPEPTLGTPINQTSYARLLSLNAIDDFCLFAPPVPN
SVIGETEAEEVAWCVQPRNNARVIPDGVLTAVHFVKTPLYWQIQGFGDFTHLNIQSGDEGGELDPHGATG
LGNPVGGNVTTNATGSDVSYEEWMNYMAADQFCLRICISENSTYSAANECQHTLDEMGCSWVMPGDYTAD
SFTECDGDSAYPPGWYILGNGSTSTFQQRYTGTFTGADGSLGTWTQGETVTPQSAYSTPASSNCKTYTSV
GNGIASLALSNAGSVNSTASATNSSSGGSSAAATRSSSSGSSAGSGSGSAVAGSTAAASSSGESSSSTSA
AMSSFNGISYGTAMAVVALVAGAGSFLL
>OXH75549.1 immunoreactive mannoprotein MP88 [Cryptococcus neoformans var. grubii]
MISKVAVGAAAALMAGVANVNAQVTATGTMGPTNPPEPTLGTPINQTSYARLLSLNAIDDFCLFAPPVPN
SVIGETEAEEVAWCVQPRNNARVIPDGVLTAVHFVKTPLYWQIQGFGDFTHLNIQSGDEGGELDPHGATG
LGNPVGGNVTTNATGSDVSYEEWMNYMAADQFCLRICISENSTYSAANECQHTLDEMGCSWVMPGDYTAD
SFTECDGDSAYPPGWYILGNGSTSTFQQRYTGTFTGADGSLGTWTQGETVTPQSAYSTPASSNCKTYTSV
GNGIASLALSNAGSVNSTASATNSSSGGSSAAATRSSSSGSSAGSGSGSAVAGSTAAASSSGESSSSTSA
AMSSFNGISYGTAMAVVALVAGAGSFLL

>OXH74719.1 immunoreactive mannoprotein MP88 [Cryptococcus neoformans var. grubii]
MISKVAVGAAAALMAGVANVNAQVTATGTMGPTNPPEPTLGTPINQTSYARLLSLNAIDDFCLFAPPVPN
SVIGETEAEEVAWCVQPRNNARVIPDGVLTAVHFVKTPLYWQIQGFGDFTHLNIQSGDEGGELDPHGATG
LGNPVGGNVTTNATGSDVSYEEWMNYMAADQFCLRICISENSTYSAANECQHTLDEMGCSWVMPGDYTAD
SFTECDGDSAYPPGWYILGNGSTSTFQQRYTGTFTGADGSLGTWTQGETVTPQSAYSTPASSNCKTYTSV
GNGIASLALSNAGSVNSTASATNSSSGGSSAAATRSSSSGSSAGSGSGSAVAGSTAAASSSGESSSSTSA
AMSSFNGISYGTAMAVVALVAGAGSFLL

>OXH62683.1 immunoreactive mannoprotein MP88 [Cryptococcus neoformans var. grubii]
MISKVAVGAAAALMAGVANVNAQVTATGTMGPTNPPEPTLGTPINQTSYARLLSLNAIDDFCLFAPPVPN
SVIGETEAEEVAWCVQPRNNARVIPDGVLTAVHFVKTPLYWQIQGFGDFTHLNIQSGDEGGELDPHGATG
LGNPVGGNVTTNATGSDVSYEEWMNYMAADQFCLRICISENSTYSAANECQHTLDEMGCSWVMPGDYTAD
SFTECDGDSAYPPGWYILGNGSTSTFQQRYTGTFTGADGSLGTWTQGETVTPQSAYSTPASSNCKTYTSV
GNGIASLALSNAGSVNSTASATNSSSGGSSAAATRSSSSGSSAGSGSGSAVAGSTAAASSSGESSSSTSA
AMSSFNGISYGTAMAVVALVAGAGSFLL

>OXH59368.1 immunoreactive mannoprotein MP88 [Cryptococcus neoformans var. grubii]
MISKVAVGAAAALMAGVANVNAQVTATGTMGPTNPPEPTLGTPINQTSYARLLSLNAIDDFCLFAPPVPN
SVIGETEAEEVAWCVQPRNNARVIPDGVLTAVHFVKTPLYWQIQGFGDFTHLNIQSGDEGGELDPHGATG
LGNPVGGNVTTNATGSDVSYEEWMNYMAADQFCLRICISENSTYSAANECQHTLDEMGCSWVMPGDYTAD
SFTECDGDSAYPPGWYILGNGSTSTFQQRYTGTFTGADGSLGTWTQGETVTPQSAYSTPASSNCKTYTSV
GNGIASLALSNAGSVNSTASATNSSSGGSSAAATRSSSSGSSAGSGSGSAVAGSTAAASSSGESSSSTSA
AMSSFNGISYGTAMAVVALVAGAGSFLL

>OXH58610.1 immunoreactive mannoprotein MP88 [Cryptococcus neoformans var. grubii]
MISKVAVGAAAALMAGVANVNAQVTATGTMGPTNPPEPTLGTPINQTSYARLLSLNAIDDFCLFAPPVPN
SVIGETEAEEVAWCVQPRNNARVIPDGVLTAVHFVKTPLYWQIQGFGDFTHLNIQSGDEGGELDPHGATG
LGNPVGGNVTTNATGSDVSYEEWMNYMAADQFCLRICISENSTYSAANECQHTLDEMGCSWVMPGDYTAD
SFTECDGDSAYPPGWYILGNGSTSTFQQRYTGTFTGADGSLGTWTQGETVTPQSAYSTPASSNCKTYTSV
GNGIASLALSNAGSVNSTASATNSSSGGSSAAATRSSSSGSSAGSGSGSAVAGSTAAASSSGESSSSTSA
AMSSFNGISYGTAMAVVALVAGAGSFLL

>OXH41223.1 immunoreactive mannoprotein MP88 [Cryptococcus neoformans var. grubii]
MFSKVAVGAAAALMAGVANVNAQVTATGTMGPTNPPEPTLGTPINQTSYARLLSLNAIDDFCLFAPPVPN
SVIGETEAEEVAWCVQPRNNARVIPDGVLTAVHFVKTPLYWQIQGFGDFTHLNIQSGDEGGELDPHGATG
LGNPVGGNVTTNATGSDVSYEEWMNYMAADQFCLRICISENSTYSAANECQHTLDEMGCSWVMPGDYTAD
SFTECDGDSAYPPGWYILGNGSTSTFQQRYTGTFTGADGSLGTWTQGETVTPQSAYSTPASSNCKTYTSV
GNGIASLALSNAGSVNSTASATNSSSGGSSAAATRSSSSGSSAGSGSGSAVAGSTAAASSSGESSSSTSA
AMSSFNGISYGTAMAVVALVAGAGSFLL

>OXH39047.1 immunoreactive mannoprotein MP88 [Cryptococcus neoformans var. grubii]
MISKVAVGAAAALMAGVANVNAQVTATGTMGPTNPPEPTLGTPINQTSYARLLSLNAIDDFCLFAPPVPN
SVIGETEAEEVAWCVQPRNNARVIPDGVLTAVHFVKTPLYWQIQGFGDFTHLNIQSGDEGGELDPHGATG
LGNPVGGNVTTNATGSDVSYEEWMNYMAADQFCLRICISENSTYSAANECQHTLDEMGCSWVMPGDYTAD
SFTECDGDSAYPPGWYILGNGSTSTFQQRYTGTFTGADGSLGTWTQGETVTPQSAYSTPASSNCKTYTSV
GNGIASLALSNAGSVNSTASATNSSSGGSSAAATRSSSSGSSAGSGSGSAVAGSTAAASSSGESSSSTSA
AMSSFNGISYGTAMAVVALVAGAGSFLL

>OXH37898.1 immunoreactive mannoprotein MP88 [Cryptococcus neoformans var. grubii]
MISKVAVGAAAALMAGVANVNAQVTATGTMGPTNPPEPTLGTPINQTSYARLLSLNAIDDFCLFAPPVPN
SVIGETEAEEVAWCVQPRNNARVIPDGVLTAVHFVKTPLYWQIQGFGDFTHLNIQSGDEGGELDPHGATG
LGNPVGGNVTTNATGSDVSYEEWMNYMAADQFCLRICISENSTYSAANECQHTLDEMGCSWVMPGDYTAD
SFTECDGDSAYPPGWYILGNGSTSTFQQRYTGTFTGADGSLGTWTQGETVTPQSAYSTPASSNCKTYTSV
GNGIASLALSNAGSVNSTASATNSSSGGSSAAATRSSSSGSSAGSGSGSAVAGSTAAASSSGESSSSTSA
AMSSFNGISYGTAMAVVALVAGAGSFLL

>OXH18065.1 immunoreactive mannoprotein MP88 [Cryptococcus neoformans var. grubii]
MISKVAVGAAAALMAGVANVNAQVTATGTMGPTNPPEPTLGTPINQTSYARLLSLNAIDDFCLFAPPVPN
SVIGETEAEEVAWCVQPRNNARVIPDGVLTAVHFVKTPLYWQIQGFGDFTHLNIQSGDEGGELDPHGATG
LGNPVGGNVTTNATGSDVSYEEWMNYMAADQFCLRICISENSTYSAANECQHTLDEMGCSWVMPGDYTAD
SFTECDGDSAYPPGWYILGNGSTSTFQQRYTGTFTGADGSLGTWTQGETVTPQSAYSTPASSNCKTYTSV
GNGIASLALSNAGSVNSTASATNSSSGGSSAAATRSSSSGSSAGSGSGSAVAGSTAAASSSGESSSSTSA
AMSSFNGISYGTAMAVVALVAGAGSFLL

>OXB39422.1 immunoreactive mannoprotein MP88 [Cryptococcus neoformans var. grubii]
MISKVAVGAAAALMAGVANVNAQVTATGTMGPTNPPEPTLGTPINQTSYARLLSLNAIDDFCLFAPPVPN
SVIGETEAEEVAWCVQPRNNARVIPDGVLTAVHFVKTPLYWQIQGFGDFTHLNIQSGDEGGELDPHGATG
LGNPVGGNVTTNATGSDVSYEEWMNYMAADQFCLRICISENSTYSAANECQHTLDEMGCSWVMPGDYTAD
SFTECDGDSAYPPGWYILGNGSTSTFQQRYTGTFTGADGSLGTWTQGETVTPQTAYSTPASSNCKTYTSV
GNGIASLALSNAGSVNSTASATNSSSGGSSAAATRSSSSGSSAGSGSGSAVAGSTAAASSSGESSGSTSA
AMSSLNGISYGTAMAVVALVAGAGSFLL

>XP_012046953.1 immunoreactive mannoprotein MP88 [Cryptococcus neoformans var. grubii H99]
MISKVAVGAAAALMAGVANVNAQVTATGTMGPTNPPEPTLGTPINQTSYARLLSLNAIDDFCLFAPPVPN
SVIGETEAEEVAWCVQPRNNARVIPDGVLTAVHFVKTPLYWQIQGFGDFTHLNIQSGDEGGELDPHGATG
LGNPVGGNVTTNATGSDVSYEEWMNYMAADQFCLRICISENSTYSAANECQHTLDEMGCSWVMPGDYTAD
SFTECDGDSAYPPGWYILGNGSTSTFQQRYTGTFTGADGSLGTWTQGETVTPQSAYSTPASSNCKTYTSV
GNGIASLALSNAGSVNSTASATNSSSGGSSAAATRSSSSGSSAGSGSGSAVAGSTAAASSSGESSSSTSA
AMSSFNGISYGTAMAVVALVAGAGSFLL

>AFR92907.1 immunoreactive mannoprotein MP88 [Cryptococcus neoformans var. grubii H99]
MISKVAVGAAAALMAGVANVNAQVTATGTMGPTNPPEPTLGTPINQTSYARLLSLNAIDDFCLFAPPVPN
SVIGETEAEEVAWCVQPRNNARVIPDGVLTAVHFVKTPLYWQIQGFGDFTHLNIQSGDEGGELDPHGATG
LGNPVGGNVTTNATGSDVSYEEWMNYMAADQFCLRICISENSTYSAANECQHTLDEMGCSWVMPGDYTAD
SFTECDGDSAYPPGWYILGNGSTSTFQQRYTGTFTGADGSLGTWTQGETVTPQSAYSTPASSNCKTYTSV
GNGIASLALSNAGSVNSTASATNSSSGGSSAAATRSSSSGSSAGSGSGSAVAGSTAAASSSGESSSSTSA
AMSSFNGISYGTAMAVVALVAGAGSFLL

>OXM81812.1 immunoreactive mannoprotein MP88 [Cryptococcus neoformans var. grubii Bt63]
MISKVAVGAAAALMAGVANVNAQVTATGTMGPTNPPEPTLGTPINQTSYARLLSLNAIDDFCLFAPPEPN
SVIGETEAEEVAWCVQPRNNARVIPDGVLTAVHFVKTPLYWQIQGFGDFTHLNIQSGDEGGELDPHGATG
LGNPVGGNVTTNATGSDVSYEEWMNYMAADQFCLRICISENSTYSAANECQHTLDEMGCSWVMPGDYTAD
SFTECDGDSAYPPGWYILGNGSTSTFQQRYTGTFTGADGSLGTWTQGETVTPQSAYSTPASSNCKTYTSV
GNGIASLALSNAGSVNSTASATNSSSGGSSAAATRSSSSGSSAGSGSGSAVAGSTAAASSSGESSSSTSA
AMSSFNGISYGTAMAVVALVAGAGSFLL

>OXL11266.1 immunoreactive mannoprotein MP88 [Cryptococcus neoformans var. grubii Gb118]
MISKVAVGAAAALMAGVANVNAQVTATGTMGPTNPPEPTLGTPINQTSYARLLSLNAIDDFCLFAPPVPN
SVIGETEAEEVAWCVQPRNNARVIPDGVLTAVHFVKTPLYWQIQGFGDFTHLNIQSGDEGGELDPHGATG
LGNPVGGNVTTNATGSDVSYEEWMNYMAADQFCLRICISENSTYSAANECQHTLDEMGCSWVMPGDYTAD
SFTECDGDSAYPPGWYILGNGSTSTFQQRYTGTFTGADGSLGTWTQGETVTPQSAYSTPASSNCKTYTSV
GNGIASLALSNAGSVNSTASATNSSSGGSSAAATRSSSSGSSAGSGSGSAVAGSTAAASSSGESSSSTSA
AMSSFNGISYGTAMAVVALVAGAGSFLL

>OXH19935.1 immunoreactive mannoprotein MP88 [Cryptococcus neoformans var. grubii A1-35-8]
MISKVAVGAAAALMAGVANVNAQVTATGTMGPTNPPEPTLGTPINQTSYARLLSLNAIDDFCLFAPPVPN
SVIGETEAEEVAWCVQPRNNARVIPDGVLTAVHFVKTPLYWQIQGFGDFTHLNIQSGDEGGELDPHGATG
LGNPVGGNVTTNATGSDVSYEEWMNYMAADQFCLRICISENSTYSAANECQHTLDEMGCSWVMPGDYTAD
SFTECDGDSAYPPGWYILGNGSTSTFQQRYTGTFTGADGSLGTWTQGETVTPQSAYSTPASSNCKTYTSV
GNGIASLALSNAGSVNSTASATNSSSGGSSAAATRSSSSGSSAGSGSGSAVAGSTAAASSSGESSNSTSA
AMSSFNGISYGTAMAVVALVAGAGSFLL

>OXH18252.1 immunoreactive mannoprotein MP88 [Cryptococcus neoformans var. grubii A5-35-17]
MISKVAVGAAAALMAGVANVNAQVTATGTMGPTNPPEPTLGTPINQTSYARLLSLNAIDDFCLFAPPVPN
SVIGETEAEEVAWCVQPRNNARVIPDGVLTAVHFVKTPLYWQIQGFGDFTHLNIQSGDEGGELDPHGATG
LGNPVGGNVTTNATGSDVSYEEWMNYMAADQFCLRICISENSTYSAANECQHTLDEMGCSWVMPGDYTAD
SFTECDGDSAYPPGWYILGNGSTSTFQQRYTGTFTGADGSLGTWTQGETVTPQSAYSTPASSNCKTYTSV
GNGIASLALSNAGSVNSTASATNSSSGGSSAAATRSSSSGSSAGSGSGSAVAGSTAAASSSGESSNSTSA
AMSSFNGISYGTAMAVVALVAGAGSFLL

>OXG99668.1 immunoreactive mannoprotein MP88 [Cryptococcus neoformans var. grubii A2-102-5]
MISKVAVGAAAALMAGVANVNAQVTATGTMGPTNPPEPTLGTPINQTSYARLLSLNAIDDFCLFAPPVPN
SVIGETEAEEVAWCVQPRNNARVIPDGVLTAVHFVKTPLYWQIQGFGDFTHLNIQSGDEGGELDPHGATG
LGNPVGGNVTTNATGSDVSYEEWMNYMAADQFCLRICISENSTYSAANECQHTLDEMGCSWVMPGDYTAD
SFTECDGDSAYPPGWYILGNGSTSTFQQRYTGTFTGADGSLGTWTQGETVTPQSAYSTPASSNCKTYTSV
GNGIASLALSNAGSVNSTASATNSSSGGSSAAATRSSSSGSSAGSGSGSAVAGSTAAASSSGESSNSTSA
AMSSFNGISYGTAMAVVALVAGAGSFLL

>OXG96136.1 immunoreactive mannoprotein MP88 [Cryptococcus neoformans var. grubii D17-1]
MISKVAVGAAAALMAGVANVNAQVTATGTMGPTNPPEPTLGTPINQTSYARLLSLNAIDDFCLFAPPVPN
SVIGETEAEEVAWCVQPRNNARVIPDGVLTAVHFVKTPLYWQIQGFGDFTHLNIQSGDEGGELDPHGATG
LGNPVGGNVTTNATGSDVSYEEWMNYMAADQFCLRICISENSTYSAANECQHTLDEMGCSWVMPGDYTAD
SFTECDGDSAYPPGWYILGNGSTSTFQQRYTGTFTGADGSLGTWTQGETVTPQSAYSTPASSNCKTYTSV
GNGIASLALSNAGSVNSTASATNSSSGGSSAAATRSSSSGSSAGSGSGSAVAGSTAAASSSGESSNSTSA
AMSSFNGISYGTAMAVVALVAGAGSFLL

>OXG91979.1 immunoreactive mannoprotein MP88 [Cryptococcus neoformans var. grubii Br795]
MISKVAVGAAAALMAGVANVNAQVTATGTMGPTNPPEPTLGTPINQTSYARLLSLNAIDDFCLFAPPVPN
SVIGETEAEEVAWCVQPRNNARVIPDGVLTAVHFVKTPLYWQIQGFGDFTHLNIQSGDEGGELDPHGATG
LGNPVGGNVTTNATGSDVSYEEWMNYMAADQFCLRICISENSTYSAANECQHTLDEMGCSWVMPGDYTAD
SFTECDGDSAYPPGWYILGNGSTSTFQQRYTGTFTGADGSLGTWTQGETVTPQSAYSTPASSNCKTYTSV
GNGIASLALSNAGSVNSTASATNSSSGGSSAAATRSSSSGSSAGSGSGSAVAGSTAAASSSGESSNSTSA
AMSSFNGISYGTAMAVVALVAGAGSFLL

>OXG88054.1 immunoreactive mannoprotein MP88 [Cryptococcus neoformans var. grubii MW-RSA36]
MISKVAVGAAAALMAGVANVNAQVTATGTMGPTNPPEPTLGTPINQTSYARLLSLNAIDDFCLFAPPVPN
SVIGETEAEEVAWCVQPRNNARVIPDGVLTAVHFVKTPLYWQIQGFGDFTHLNIQSGDEGGELDPHGATG
LGNPVGGNVTTNATGSDVSYEEWMNYMAADQFCLRICISENSTYSAANECQHTLDEMGCSWVMPGDYTAD
SFTECDGDSAYPPGWYILGNGSTSTFQQRYTGTFTGADGSLGTWTQGETVTPQSAYSTPASSNCKTYTSV
GNGIASLALSNAGSVNSTASATNSSSGGSSAAATRSSSSGSSAGSGSGSAVAGSTAAASSSGESSSSTSA
AMSSFNGISYGTAMAVVALVAGAGSFLL

>OXG72353.1 immunoreactive mannoprotein MP88 [Cryptococcus neoformans var. grubii CHC193]
MISKVAVGAAAALMAGVANVNAQVTATGTMGPTNPPEPTLGTPINQTSYARLLSLNAIDDFCLFAPPVPN
SVIGETEAEEVAWCVQPRNNARVIPDGVLTAVHFVKTPLYWQIQGFGDFTHLNIQSGDEGGELDPHGATG
LGNPVGGNVTTNATGSDVSYEEWMNYMAADQFCLRICISENSTYSAANECQHTLDEMGCSWVMPGDYTAD
SFTECDGDSAYPPGWYILGNGSTSTFQQRYTGTFTGADGSLGTWTQGETVTPQSAYSTPASSNCKTYTSV
GNGIASLALSNAGSVNSTASATNSSSGGSSAAATRSSSSGSSAGSGSGSAVAGSTAAASSSGESSNSTSA
AMSSFNGISYGTAMAVVALVAGAGSFLL

>OXG69028.1 immunoreactive mannoprotein MP88 [Cryptococcus neoformans var. grubii MW-RSA1955]
MISKVAVGAAAALMAGVANVNAQVTATGTMGPTNPPEPTLGTPINQTSYARLLSLNAIDDFCLFAPPVPN
SVIGETEAEEVAWCVQPRNNARVIPDGVLTAVHFVKTPLYWQIQGFGDFTHLNIQSGDEGGELDPHGATG
LGNPVGGNVTTNATGSDVSYEEWMNYMAADQFCLRICISENSTYSAANECQHTLDEMGCSWVMPGDYTAD
SFTECDGDSAYPPGWYILGNGSTSTFQQRYTGTFTGADGSLGTWTQGETVTPQSAYSTPASSNCKTYTSV
GNGIASLALSNAGSVNSTASATNSSSGGSSAAATRSSSSGSSAGSGSGSAVAGSTAAASSSGESSNSTSA
AMSSFNGISYGTAMAVVALVAGAGSFLL

>OXG68466.1 immunoreactive mannoprotein MP88 [Cryptococcus neoformans var. grubii c8]
MISKVAVGAAAALMAGVANVNAQVTATGTMGPTNPPEPTLGTPINQTSYARLLSLNAIDDFCLFAPPVPN
SVIGETEAEEVAWCVQPRNNARVIPDGVLTAVHFVKTPLYWQIQGFGDFTHLNIQSGDEGGELDPHGATG
LGNPVGGNVTTNATGSDVSYEEWMNYMAADQFCLRICISENSTYSAANECQHTLDEMGCSWVMPGDYTAD
SFTECDGDSAYPPGWYILGNGSTSTFQQRYTGTFTGADGSLGTWTQGETVTPQSAYSTPASSNCKTYTSV
GNGIASLALSNAGSVNSTASATNSSSGGSSAAATRSSSSGSSAGSGSGSAVAGSTAAASSSGESSNSTSA
AMSSFNGISYGTAMAVVALVAGAGSFLL

>OXG54387.1 immunoreactive mannoprotein MP88 [Cryptococcus neoformans var. grubii Th84]
MISKVAVGAAAALMAGVANVNAQVTATGTMGPTNPPEPTLGTPINQTSYARLLSLNAIDDFCLFAPPVPN
SVIGETEAEEVAWCVQPRNNARVIPDGVLTAVHFVKTPLYWQIQGFGDFTHLNIQSGDEGGELDPHGATG
LGNPVGGNVTTNATGSDVSYEEWMNYMAADQFCLRICISENSTYSAANECQHTLDEMGCSWVMPGDYTAD
SFTECDGDSAYPPGWYILGNGSTSTFQQRYTGTFTGADGSLGTWTQGETVTPQSAYSTPASSNCKTYTSV
GNGIASLALSNAGSVNSTASATNSSSGGSSAAATRSSSSGSSAGSGSGSAVAGSTAAASSSGESSSSTSA
AMSSFNGISYGTAMAVVALVAGAGSFLL

>OXG45718.1 immunoreactive mannoprotein MP88 [Cryptococcus neoformans var. grubii Bt120]
MISKVAVGAAAALMAGVANVNAQVTATGTMGPTNPPEPTLGTPINQTSYARLLSLNAIDDFCLFAPPVPN
SVIGETEAEEVAWCVQPRNNARVIPDGVLTAVHFVKTPLYWQIQGFGDFTHLNIQSGDEGGELDPHGATG
LGNPVGGNVTTNATGSDVSYEEWMNYMAADQFCLRICISENSTYSAANECQHTLDEMGCSWVMPGDYTAD
SFTECDGDSAYPPGWYILGNGSTSTFQQRYTGTFTGADGSLGTWTQGETVTPQSAYSTPASSNCKTYTSV
GNGIASLALSNAGSVNSTASATNSSSGGSSAAATRSSSSGSSAGSGSGSAVAGSTAAASSSGESSSSTSA
AMSSFNGISYGTAMAVVALVAGAGSFLL

>OXG41054.1 immunoreactive mannoprotein MP88 [Cryptococcus neoformans var. grubii Bt15]
MFSKVAVGAAAALMAGVANVNAQVTATGTMGPTNPPEPTLGTPINQTSYARLLSLNAIDDFCLFAPPVPN
SVIGETEAEEVAWCVQPRNNARVIPDGVLTAVHFVKTPLYWQIQGFGDFTHLNIQSGDEGGELDPHGATG
LGNPVGGNVTTNATGSDVSYEEWMNYMAADQFCLRICISENSTYSAANECQHTLDEMGCSWVMPGDYTAD
SFTECDGDSAYPPGWYILGNGSTSTFQQRYTGTFTGADGSLGTWTQGETVTPQSAYSTPASSNCKTYTSV
GNGIASLALSNAGSVNSTASATNSSSGGSSAAATRSSSSGSSAGSGSGSAVAGSTAAASSSGESSSSTSA
AMSSFNGISYGTAMAVVALVAGAGSFLL

>OXG34183.1 immunoreactive mannoprotein MP88 [Cryptococcus neoformans var. grubii Ze90-1]
MFSKVAVGAAAALMAGVANVNAQVTATGTMGPTNPPEPTLGTPINQTSYARLLSLNAIDDFCLFAPPVPN
SVIGETEAEEVAWCVQPRNNARVIPDGVLTAVHFVKTPLYWQIQGFGDFTHLNIQSGDEGGELDPHGATG
LGNPVGGNVTTNATGSDVSYEEWMNYMAADQFCLRICISENSTYSAANECQHTLDEMGCSWVMPGDYTAD
SFTECDGDSAYPPGWYILGNGSTSTFQQRYTGTFTGADGSLGTWTQGETVTPQSAYSTPASSNCKTYTSV
GNGIASLALSNAGSVNSTASATNSSSGGSSAAATRSSSSGSSAGSGSGSAVAGSTAAASSSGESSSSTSA
AMSSFNGISYGTAMAVVALVAGAGSFLL

>OXG29134.1 immunoreactive mannoprotein MP88 [Cryptococcus neoformans var. grubii Tu259-1]
MISKVAVGAAAALMAGVANVNAQVTATGTMGPTNPPEPTLGTPINQTSYARLLSLNAIDDFCLFAPPVPN
SVIGETEAEEVAWCVQPRNNARVIPDGVLTAVHFVKTPLYWQIQGFGDFTHLNIQSGDEGGELDPHGATG
LGNPVGGNVTTNATGSDVSYEEWMNYMAADQFCLRICISENSTYSAANECQHTLDEMGCSWVMPGDYTAD
SFTECDGDSAYPPGWYILGNGSTSTFQQRYTGTFTGADGSLGTWTQGETVTPQSAYSTPASSNCKTYTSV
GNGIASLALSNAGSVNSTASATNSSSGGSSAAATRSSSSGSSAGSGSGSAVAGSTAAASSSGESSNSTSA
AMSSFNGISYGTAMAVVALVAGAGSFLL

>OXG23404.1 immunoreactive mannoprotein MP88 [Cryptococcus neoformans var. grubii Tu401-1]
MISKVAVGAAAALMAGVANVNAQVTATGTMGPTNPPEPTLGTPINQTSYARLLSLNAIDDFCLFAPPEPN
SVIGETEAEEVAWCVQPRNNARVIPDGVLTAVHFVKTPLYWQIQGFGDFTHLNIQSGDEGGELDPHGATG
LGNPVGGNVTTNATGSDVSYEEWMNYMAADQFCLRICISENSTYSAANECQHTLDEMGCSWVMPGDYTAD
SFTECDGDSAYPPGWYILGNGSTSTFQQRYTGTFTGADGSLGTWTQGETVTPQSAYSTPASSNCKTYTSV
GNGIASLALSNAGSVNSTASATNSSSGGSSAAATRSSSSGSSAGSGSGSAVAGSTAAASSSGESSSSTSA
AMSSFNGISYGTAMAVVALVAGAGSFLL

>OXC86989.1 immunoreactive mannoprotein MP88 [Cryptococcus neoformans var. grubii AD1-7a]
MISKVAVGAAAALMAGVANVNAQVTATGTMGPTNPPEPTLGTPINQTSYARLLSLNAIDDFCLFAPPVPN
SVIGETEAEEVAWCVQPRNNARVIPDGVLTAVHFVKTPLYWQIQGFGDFTHLNIQSGDEGGELDPHGATG
LGNPVGGNVTTNATGSDVSYEEWMNYMAADQFCLRICISENSTYSAANECQHTLDEMGCSWVMPGDYTAD
SFTECDGDSAYPPGWYILGNGSTSTFQQRYTGTFTGADGSLGTWTQGETVTPQSAYSTPASSNCKTYTSV
GNGIASLALSNAGSVNSTASATNSSSGGSSAAATRSSSSGSSAGSGSGSAVAGSTAAASSSGESSSSTSA
AMSSFNGISYGTAMAVVALVAGAGSFLL

>OXC64940.1 immunoreactive mannoprotein MP88 [Cryptococcus neoformans var. grubii MW-RSA852]
MISKVAVGAAAALMAGVANVNAQVTATGTMGPTNPPEPTLGTPINQTSYARLLSLNAIDDFCLFAPPVPN
SVIGETEAEEVAWCVQPRNNARVIPDGVLTAVHFVKTPLYWQIQGFGDFTHLNIQSGDEGGELDPHGATG
LGNPVGGNVTTNATGSDVSYEEWMNYMAADQFCLRICISENSTYSAANECQHTLDEMGCSWVMPGDYTAD
SFTECDGDSAYPPGWYILGNGSTSTFQQRYTGTFTGADGSLGTWTQGETVTPQTAYSTPASSNCKTYTSV
GNGIASLALSNAGSVNSTASATNSSSGGSSAAATRSSSSGSSAGSGSGSAVAGSTAAASSSGESSGSTSA
AMSSLNGISYGTAMAVVALVAGAGSFLL

>OWZ80953.1 immunoreactive mannoprotein MP88 [Cryptococcus neoformans var. grubii Bt85]
MISKVAVGAAAALMAGVANVNAQVTATGTMGPTNPPEPTLGTPINQTSYARLLSLNAIDDFCLFAPPEPN
SVIGETEAEEVAWCVQPRNNARVIPDGVLTAVHFVKTPLYWQIQGFGDFTHLNIQSGDEGGELDPHGATG
LGNPVGGNVTTNATGSDVSYEEWMNYMAADQFCLRICISENSTYSAANECQHTLDEMGCSWVMPGDYTAD
SFTECDGDSAYPPGWYILGNGSTSTFQQRYTGTFTGADGSLGTWTQGETVTPQSAYSTPASSNCKTYTSV
GNGIASLALSNAGSVNSTASATNSSSGGSSAAATRSSSSGSSAGSGSGSAVAGSTAAASSSGESSSSTSA
AMSSFNGISYGTAMAVVALVAGAGSFLL

>OWZ59681.1 immunoreactive mannoprotein MP88 [Cryptococcus neoformans var. grubii c45]
MISKVAVGAAAALMAGVANVNAQVTATGTMGPTNPPEPTLGTPINQTSYARLLSLNAIDDFCLFAPPVPN
SVIGETEAEEVAWCVQPRNNARVIPDGVLTAVHFVKTPLYWQIQGFGDFTHLNIQSGDEGGELDPHGATG
LGNPVGGNVTTNATGSDVSYEEWMNYMAADQFCLRICISENSTYSAANECQHTLDEMGCSWVMPGDYTAD
SFTECDGDSAYPPGWYILGNGSTSTFQQRYTGTFTGADGSLGTWTQGETVTPQTAYSTPASSNCKTYTSV
GNGIASLALSNAGSVNSTASATNSSSGGSSAAATRSSSSGSSAGSGSGSAVAGSTAAASSSGESSGSTSA
AMSSLNGISYGTAMAVVALVAGAGSFLL

>OWZ58130.1 immunoreactive mannoprotein MP88 [Cryptococcus neoformans var. grubii 125.91]
MISKVAVGAAAALMAGVANVNAQVTATGTMGPTNPPEPTLGTPINQTSYARLLSLNAIDDFCLFAPPVPN
SVIGETEAEEVAWCVQPRNNARVIPDGVLTAVHFVKTPLYWQIQGFGDFTHLNIQSGDEGGELDPHGATG
LGNPVGGNVTTNATGSDVSYEEWMNYMAADQFCLRICISENSTYSAANECQHTLDEMGCSWVMPGDYTAD
SFTECDGDSAYPPGWYILGNGSTSTFQQRYTGTFTGADGSLGTWTQGETVTPQSAYSTPASSNCKTYTSV
GNGIASLALSNAGSVNSTASATNSSSGGSSAAATRSSSSGSSAGSGSGSAVAGSTAAASSSGESSNSTSA
AMSSFNGISYGTAMAVVALVAGAGSFLL

>OWZ55368.1 immunoreactive mannoprotein MP88 [Cryptococcus neoformans var. grubii AD1-83a]
MISKVAVGAAAALMAGVANVNAQVTATGTMGPTNPPEPTLGTPINQTSYARLLSLNAIDDFCLFAPPVPN
SVIGETEAEEVAWCVQPRNNARVIPDGVLTAVHFVKTPLYWQIQGFGDFTHLNIQSGDEGGELDPHGATG
LGNPVGGNVTTNATGSDVSYEEWMNYMAADQFCLRICISENSTYSAANECQHTLDEMGCSWVMPGDYTAD
SFTECDGDSAYPPGWYILGNGSTSTFQQRYTGTFTGADGSLGTWTQGETVTPQSAYSTPASSNCKTYTSV
GNGIASLALSNAGSVNSTASATNSSSGGSSAAATRSSSSGSSAGSGSGSAVAGSTAAASSSGESSNSTSA
AMSSFNGISYGTAMAVVALVAGAGSFLL

>OWZ48360.1 immunoreactive mannoprotein MP88 [Cryptococcus neoformans var. grubii C23]
MISKVAVGAAAALMAGVANVNAQVTATGTMGPTNPPEPTLGTPINQTSYARLLSLNAIDDFCLFAPPVPN
SVIGETEAEEVAWCVQPRNNARVIPDGVLTAVHFVKTPLYWQIQGFGDFTHLNIQSGDEGGELDPHGATG
LGNPVGGNVTTNATGSDVSYEEWMNYMAADQFCLRICISENSTYSAANECQHTLDEMGCSWVMPGDYTAD
SFTECDGDSAYPPGWYILGNGSTSTFQQRYTGTFTGADGSLGTWTQGETVTPQSAYSTPASSNCKTYTSV
GNGIASLALSNAGSVNSTASATNSSSGGSSAAATRSSSSGSSAGSGSGSAVAGSTAAASSSGESSSSTSA
AMSSFNGISYGTAMAVVALVAGAGSFLL

>OWZ36690.1 immunoreactive mannoprotein MP88 [Cryptococcus neoformans var. grubii AD2-60a]
MISKVAVGAAAALMAGVANVNAQVTATGTMGPTNPPEPTLGTPINQTSYARLLSLNAIDDFCLFAPPVPN
SVIGETEAEEVAWCVQPRNNARVIPDGVLTAVHFVKTPLYWQIQGFGDFTHLNIQSGDEGGELDPHGATG
LGNPVGGNVTTNATGSDVSYEEWMNYMAADQFCLRICISENSTYSAANECQHTLDEMGCSWVMPGDYTAD
SFTECDGDSAYPPGWYILGNGSTSTFQQRYTGTFTGADGSLGTWTQGETVTPQSAYSTPASSNCKTYTSV
GNGIASLALSNAGSVNSTASATNSSSGGSSAAATRSSSSGSSAGSGSGSAVAGSTAAASSSGESSSSTSA
AMSSFNGISYGTAMAVVALVAGAGSFLL

>OWT37970.1 immunoreactive mannoprotein MP88 [Cryptococcus neoformans var. grubii Bt1]
MFSKVAVGAAAALMAGVANVNAQVTATGTMGPTNPPEPTLGTPINQTSYARLLSLNAIDDFCLFAPPVPN
SVIGETEAEEVAWCVQPRNNARVIPDGVLTAVHFVKTPLYWQIQGFGDFTHLNIQSGDEGGELDPHGATG
LGNPVGGNVTTNATGSDVSYEEWMNYMAADQFCLRICISENSTYSAANECQHTLDEMGCSWVMPGDYTAD
SFTECDGDSAYPPGWYILGNGSTSTFQQRYTGTFTGADGSLGTWTQGETVTPQSAYSTPASSNCKTYTSV
GNGIASLALSNAGSVNSTASATNSSSGGSSAAATRSSSSGSSAGSGSGSAVAGSTAAASSSGESSSSTSA
AMSSFNGISYGTAMAVVALVAGAGSFLL
